# Supplementary material for: PTP1B Inhibitory Secondary Metabolites from an Antarctic Fungal Strain Acremonium sp. SF-7394
Source: Molecules. 2021 Sep 10;26(18):5505. doi: 10.3390/molecules26185505 (PMC8468024; doi:10.3390/molecules26185505)
Supplement: Supplementary file 1 [file molecules-26-05505-s001.zip]

Archive with 1 entries (1 files):
- molecules-1340986-supplementary.pdf
